# Supplementary material for: Isolation, Identification, and Antibacterial Properties of Prodigiosin, a Bioactive Product Produced by a New Serratia marcescens JSSCPM1 Strain: Exploring the Biosynthetic Gene Clusters of Serratia Species for Biological Applications
Source: Antibiotics (Basel). 2023 Sep 20;12(9):1466. doi: 10.3390/antibiotics12091466 (PMC10526024; doi:10.3390/antibiotics12091466)
Supplement: Supplementary file 1 [file antibiotics-12-01466-s001.zip]

Archive with 1 entries (1 files):
- antibiotics-2605368-supplementary.pdf
